# Supplementary material for: Deciphering factors driving soil microbial life‐history strategies in restored grasslands
Source: Imeta. 2022 Dec 4;2(1):e66. doi: 10.1002/imt2.66 (PMC10989924; doi:10.1002/imt2.66)
Supplement: Supplementary file 2 — Supporting information. [file IMT2-2-e66-s001.xlsx]

## Sheet: Table S1
Table S1. Geographical and vegetation characteristics of different restored grasslands on the Loess Plateau, China.
Years since restoration	Slope (°)	Altitude (m)	Coverage (%)	Shannon-Wiener index	Vegetation community	Minor species
1	8	1976	18	0.87	Artemisia capillaris	Potentilla bifurca, Artemisia scoparia
5	12	1865	34	1.49	Thymus mongolicus	Artemisia stechmanniana, Heteropappus altaicus
10	11	1895	29	1.57	Thymus mongolicus	Lespedeza daurica, Artemisia stechmanniana
15	10	1903	67	2.27	Agropyron cristatum	Agropyron cristatum, Lespedeza daurica
25	9	1967	69	2.33	Artemisia stechmanniana	Stipa bungeana, Lespedeza daurica, Potentilla bifurca
30	10	1934	95	2.66	Stipa bungeana	Artemisia stechmanniana, Agropyron cristatum, Potentilla bifurca

## Sheet: Table S2
Table S2. Illumina MiSeq sequenced bacterial data and diversity (at 97% sequence similarity) based on the 16S gene during grassland restoration.
Item	Years since restoration (yr)
	1	5	10	15	25	30
Phylums	11	11	12	12	13	13
Classes	52	59	65	68	71	69
Orders	71	73	76	80	83	78
Families	135	143	149	153	156	152
Genus	165	169	172	183	191	187
Species	226	254	256	287	298	287
Chao 1 index	7382	7986	7959	8014	8595	8483
Shannon–Wiener index	10.15	10.17	10.21	10.29	10.33	10.49
ACE index	7369	8015	7914	7991	8586	8469
Good's coverage	0.989	0.987	0.988	0.987	0.986	0.987

## Sheet: Table S3
Table S3. Illumina MiSeq sequenced fungal data and diversity (at 97% sequence similarity) based on the ITS rRNA gene during grassland restoration.
Item	Years since restoration (yr)
	1	5	10	15	25	30
Phylums	7	7	7	8	8	7
Classes	19	21	21	23	23	22
Orders	53	55	61	64	68	63
Families	73	76	79	81	84	82
Genus	135	154	165	187	214	208
Species	187	197	205	213	224	215
Chao 1 index	692	621	628	790	928	987
Shannon–Wiener index	6.22	6.48	7.17	7.18	7.36	7.87
ACE index	647	573	597	724	809	888
Good's coverage	0.998	0.998	0.998	0.997	0.996	0.996

## Sheet: Table S4
Table S4. Relative abundance of dominant bacterial phyla during grassland restoration “Others” include phyla with a relative abundance <1% at the class level. Different lowercase letters indicate a significant difference (P < 0.05) by Fisher’s test following the analysis of variance (ANOVA)
Bacterial phyla	Years since restoration (yr)
	1	5	10	15	25	30
Acidobacteria	35.4±2.7 a	35.3±3.8 a	31.4±2.3 b	30.8±3.2 b	29.4±2.1 b	18.5±1.9 c
Proteobacteria	15.4±1.7 b	16.3±1.8 b	16.9±1.6 b	17.7±2.7 b	21.7±1.6 a	22.9±2.0 a
Actinobacteria	10.9±1.2 c	11.5±1.4 c	19.0±1.2 b	20.8±2.0 b	21.0±1.1 b	26.3±2.5 a
Planctomycetes	10.9±1.5 a	10.8±1.6 a	9.8±0.8 a	9.3±1.5 ab	8.7±1.4 b	5.6±0.8 c
Crenarchaeota	2.5±0.4 a	2.3±0.4 a	0.8±0.2 b	2.4±0.6 a	1.0±0.3 b	0.9±0.1 b
Chloroflexi	8.3±0.5 a	8.4±0.6 a	7.5±0.9 b	6.9±1.1 b	6.7±0.9 b	5.9±0.9 c
Armatimonadetes	2.9±0.1 a	0.8±0.2 a	1.6±0.2 a	0.8±0.2 a	1.1±0.2 a	1.2±0.2 a
Bacteroidetes	2.2±0.2 b	3.8±0.5 ab	3.9±0.6 c	4.2±1.0 a	4.2±0.4 b	4.7±0.6 b
Firmicutes	0.2±0.0 c	1.0±0.3 b	1.3±0.1 b	1.3±0.2 b	2.3±0.1 a	2.8±0.2 a
Gemmatimonadetes	3.3±0.4 b	4.1±0.4 b	1.5±0.4 b	1.4±0.5 b	0.3±0.5 b	5.3±0.7 a
Nitrospirae	2.1±0.2 a	2.0±0.2 a	1.0±0.1 b	1.8±0.3 a	1.1±0.3 b	2.1±0.2 a
Verrucomicrobia	3.6±0.6 ab	0.9±0.8 a	3.5±0.6 c	0.4±0.7 ab	1.0±0.3 b	2.0±0.3 d
Others	2.3±0.2 ab	2.8±0.3 a	1.8±0.3 b	2.2±0.3 ab	1.5±0.2 a	1.8±0.2 b

## Sheet: Table S5
Table S5. Relative abundance of dominant fungal phyla during grassland restoration “Others” include phyla with a relative abundance <1% at the class level. Different lowercase letters indicate a significant difference (p < 0.05) by Fisher’s test following the analysis of variance (ANOVA).
Fungal phyla	Years since restoration (yr)
	1	5	10	15	25	30
Ascomycota	44.2±6.4 d	49.2±8.3 c	51.2±9.5 b	52.3±8.7 b	54.2±8.7 ab	57.1±9.6 a
Basidiomycota	15.7±1.2 a	14.3±1.2 a	12.1±3.3 b	12.4±3.2 b	11.5±2.3 c	11.8±2.1 c
Chytridiomycota	7.3±1.1 d	8.3±1.6 cd	9.5±1.4 c	13.5±2.1 a	10.2±1.5 b	11.0±1.6 b
Glomeromycota	5.4±0.4 b	7.3±1.9 a	4.6±1.0 bc	0.6±0.2 d	4.8±0.9 bc	3.2±0.5 c
Zygomycota	4.6±0.9 d	8.9±1.4 b	5.7±0.8 c	7.9±1.5 b	10.3±1.3 a	11.2±1.4 a
Neocallimastigomycota	5.3±0.1 a	1.5±0.3 b	0.2±0.1 c	1.1±0.4 b	0.2±0.1 c	0.1±0.0 c
Rozellomycota	4.8±0.4 a	3.6±0.7 b	1.6±0.6 c	3.6±0.8 b	3.2±0.6 b	0.1±0.0 d
Unidentified	2.1±0.3 a	1.8±0.3 a	0.4±0.1 a	1.0±0.4 a	3.2±0.5 a	0.1±0.0 a
Others	10.6±1.5 b	5.1±0.6 c	14.7±3.2 a	7.6±0.9 c	2.4±0.3 d	5.4±0.6 c

## Sheet: Table S6
Table S6. Topological properties of co-occurring microbial community networks obtained during grassland restoration.
Network metrics	Years since restoration (yr)
	1	5	10	15	25	30
Number of nodes	42(6)	233(23)	421(55)	645(59)	788(72)	1432(211)
Number of edges	347	568	956	1243	1654	2765
Number of positive correlations	233(25)	265(43)	437(43)	769(55)	1544(87)	1876(76)
Number of negative correlations	43(5)	56(4)	122(17)	187(19)	421(23)	534(45)
Average connectivity (avgK)	16.22	17.09	17.56	19.44	23.45	26.55
Average clustering coefficient (avgCC)	0.24	0.28	0.28	0.3	0.38	0.46
Average path length (APL)	3.89	3.76	3.44	3.22	3.13	2.55
Network diameter	10.11	9.78	9.34	9.02	8.22	7.02
Modularity (M)	0.51	0.56	0.59	0.65	0.69	0.83

## Sheet: Table S7
Table S7. Relative abundance of soil microbial C degradation genes during grassland restoration.
Gene	Years since restoration (yr)
	1	5	10	15	25	30
amyA	0.43	0.65	1.23	1.76	2.11	2.54
amyX	1.09	2.11	2.43	4.01	5.11	6.32
apu	1.45	2.24	4.09	6.11	7.45	9.21
sga	0.34	0.46	1.78	2.15	3.01	3.12
abfA	0.25	0.31	0.33	1.09	1.34	2.09
manB	0.33	0.44	0.33	0.36	0.45	0.42
xylA	0.47	0.34	nc	0.32	0.09	0.23
cdh	0.33	nc	0.34	0.22	0.23	nc
cex	0.35	0.24	0.32	nc	0.26	nc
naglu	0.23	0.12	nc	0.16	0.23	0.11
chiA	nc	nc	0.18	0.29	0.14	nc
exo-chi	0.25	0.14	nc	0.19	0.13	0.22
pgu	0.27	0.26	0.19	0.15	0.16	0.12
glx	0.19	0.15	0.12	0.11	0.05	0.02
lig	0.17	0.15	0.13	0.1	0.09	0.04
mnp	0.19	0.18	0.14	0.15	0.04	0.03
pox	nc	0.03	0.12	0.04	0.05	0.02
“nc’ mean no checked genes, the same below.

## Sheet: Table S8
Table S8. Relative abundance of soil microbial C fixation genes during grassland restoration.
Gene	Years since restoration (yr)
	1	5	10	15	25	30
cdaR	0.06	nc	0.15	nc	0.17	0.02
accA	5.12	4.09	2.78	2.11	1.02	0.35
aclB	1.56	1.35	1.02	0.67	0.15	0.07
acsA	1.67	1.14	1.02	0.98	0.35	0.14
acsB	1.45	1.26	0.98	0.88	1.14	0.65
acsE	0.04	nc	0.09	0.14	0.18	0.23
frdA	1.29	1.15	1.25	0.09	0.03	0.02
korA	3.56	2.23	1.78	0.98	1.45	0.34
mcrA	1.23	0.34	nc	0.56	0.32	0.68
mct	0.02	nc	nc	0.03	0.14	nc
pccA	2.13	1.78	1.34	0.65	nc	0.12
rbcL	4.45	4.11	3.56	1.78	0.98	0.25
smtA	2.09	1.56	1.34	0.67	0.09	nc

## Sheet: Table S9
Table S9. Extracellular enzymes, assayed from soil samples, and their abbreviations used in this study, enzyme commission numbers, corresponding substrates, and incubation times.
Enzyme	Enzyme commission number (EC)	Substrate	Incubation time (h)
α-1,4-glucosidase (AG)	EC: 3.2.1.20	5 mL 4-MUB-α-d-glucoside	3
acid phosphatase (AP)	EC: 3.1.3.2	5 mL 4-MUB-phosphate	2
β-N-acetylglucosaminidase (NAG)	EC: 3.2.1.14	2 mL 4-MUB-N-acetyl-β-d-glucosaminide	5

## Sheet: Table S10
Table S10. The fatty acids detected in this study.
Category	PLFA biomarkers
Bacteria	i14:0, a15:0, i15:0, i16:0, a17:0, i17:0, 16:1 ω7c, 16:1 ω9c, cy17:0 ω7c, 17:1 ω8c, 18:1 ω5c, 18:1 ω7c, cy19:0 ω7c, 14:00, 15:00, 17:00, 18:00
Gram-positive bacteria	i14:0, a15:0, i15:0, i16:0, a17:0, i17:0
Gram-negative bacteria	16:1 ω7c, 16:1 ω9c, cy17:0 ω7c, 17:1 ω8c, 18:1 ω5c, 18:1 ω7c, cy19:0 ω7c
Fungi	18:2 ω6c, 16:1 ω5c, 18:1 ω9c

[truncated: 1 more sheets: Table S11]
